# Supplementary material for: Human Adenovirus Type 55 Distribution, Regional Persistence, and Genetic Variability
Source: Emerg Infect Dis. 2020 Jul;26(7):1497–505. doi: 10.3201/eid2607.191707 (PMC7323512; doi:10.3201/eid2607.191707)
Supplement: Appendix — Additional information for study of human adenovirus type 55 distribution, regional persistence, and genetic variability. [file 19-1707-Techapp-s1.xlsx]

## Sheet: Appendix Table
Article DOI: https://doi.org/10.3201/eid2607.191707
Human Adenovirus Type 55 Distribution, Regional Persistence, and Genetic Variability
Appendix Table. Protein sequence variations among HAdV55 strains*
Protein name	Length (amino acid)	MN654395	MN754394	JX491639	MN654376	MK123979	MN052861	KF908851	FJ643676	MN654393	JX123027	JX423384	MN654392	MN654386	FJ597732	MN654385	MN654391	MN654390	JX423385	MN654381
		Spain 1969	USA 1976	China 2011	ROK 2009	China 2011	China 2018	China 2013	China 2006	Japan 2012	China 2010	Argentina 2005	USA 1997	Egypt 2007	Singapore 2005	Egypt 2000	Egypt 2005	Egypt 2005	Egypt 2001	Egypt 2000
E1A 28.8 kDa	262		R103K								D90N
E1B 20.8 kDa	180	N19S	N19S						L36I											P152L
E1B 54.7 kDa	494	S93F	S93F					P84S	P84S
pIX 14.2 kDa	139					S138F
pIVa2 50.9 kDa	448				T30A
128.9 kDa DNA polymerase	1122	E258G,E521K	E258G,E521K				E918K			N566K					D31N		N371T		P847H	P847H
pTP 73.4 kDa	638	A393T		P18S	P18S			G204R						E370Q	E370Q	E370Q	E370Q	E370Q	E370Q	E370Q
L1 52/55K 43.9 kDa	386							V238A
L1 pIIIa 65.6 kDa	587		N418D				S442L
L2 penton 62.5 kDa	557							Q33R,R44Q
L2 pV 40.1 kDa	351		T251I							L105F
L3 pVI 26.6 kDa	246		R68K,E77Q	D3N,A66G,R68K, V81F,N89K,Q100H	P110S						D186N		R106H
L3 hexon	946																		S301L
L4 100K 91 kDa	812		Δ773RGG775			S425N					V19D,H263L, P789L		S314R	S314R	S314R	S314R	H100R,S314R	H100R,S314R	H100R,S314R	S314R,R340Q
L4 22K 21.6 kDa	191	G61D,S174W	G61D, Δ50EEA52					E176K,D178N			P66S		H162Y	H162Y	H162Y	H162Y	H162Y	H162Y	H162Y	H162Y
L4 33K 14.6 kDa	130	R22G						R22Q				Q84H
E3 12.2 kDa	105					H60Q	A5T
E3 14.3 kDa	131											P39L
E3 18.5 kDa	166															I48N			L14S	L14S
E3 20.3 kDa	181	P154T	P154T					K166R					S139L	S139L	S139L	S139L	S139L	S139L	S139L	S139L
E3 20.2 kDa	183										K88E
E3 10.3 kDa	91	Q82H	Q82H
E3 15.2 kDa	134			A84S
E3 15.3 kDa	135			D72N	D72N	D72N	D72N	D72N	D72N		A11V	A11V	R32H,E113K	R32H,E113K	R32H,E113K	R32H,E113K	R32H,E113K	R32H,E113K	R32H,E113K	R32H,E113K
fiber	325	D149H	D149H			T207P								D43H	D43H	D43H	D43H	D43H	D43H	D43H
E4 ORF6 34.6 kDa	299	K26R,N52D	K26R,N52D
E4 ORF4 14.2 kDa	122	G39D	G39D	G39D	G39D
E4 ORF1 14.2 kDa	125										D3H
*Protein name, length and amino acid position are from GenBank accession no. FJ643676. Amino acid differences with the consensus found in multisequence alignment are shown.
